# Supplementary material for: Synthesis, Leishmanicidal, Trypanocidal, Antiproliferative Assay and Apoptotic Induction of (2-Phenoxypyridin-3-yl)naphthalene-1(2H)-one Derivatives
Source: Molecules. 2022 Aug 31;27(17):5626. doi: 10.3390/molecules27175626 (PMC9457600; doi:10.3390/molecules27175626)
Supplement: Supplementary file 1 [file molecules-27-05626-s001.zip]

Archive with 1 entries (1 files):
- molecules-1860744-supplementary.pdf
